# Supplementary material for: Orientin mediates protection against MRSA-induced pneumonia by inhibiting Sortase A
Source: Virulence. 2021 Aug 9;12(1):2149–61. doi: 10.1080/21505594.2021.1962138 (PMC8354611; doi:10.1080/21505594.2021.1962138)
Supplement: Supplemental Material [file KVIR_A_1962138_SM9807.zip]

Archive with 1 entries (1 files):
- downloadFromZipFile...pdf
